# Supplementary material for: Impact of surface coating and systemic anticoagulants on hemostasis and inflammation in a human whole blood model
Source: PLoS One. 2023 Jan 12;18(1):e0280069. doi: 10.1371/journal.pone.0280069 (PMC9836312; doi:10.1371/journal.pone.0280069)
Supplement: S1 Dataset — (XLSX) [file pone.0280069.s008.xlsx]

## Sheet: Fig 1
		Fig 1	a
				ENOX				FPX				CHC
	Thrombocytes		Baseline	Control	+Thr		Baseline	Control	+Thr		Baseline	Control	+Thr
	(G/l)	P1	258	203.25	115		236.5	201	5		328.5	187.25	4.25
		P2	191	181.25	52		179	176.5	4.5		239.75	142.5	167.75
		P3	354	306	162.25		215.25	196.25	5.25		188.25	151	15.75
		P4	253.5	213.25	10.5		235.75	231	4.75		249.75	211	127.25
		P5	258	225.25	17.75		312.5	316.5	4.5		204.75	173.5	132.5
		P6	291.5	266.5	21.5		188.75	179.5	2		190	89.5	5
		P7	211.5	184.5	8.5		291.5	289	1.5		195.75	127	81
		Fig 1	b
				ENOX				FPX				CHC
	PTT		Baseline	Control	+Thr		Baseline	Control	+Thr		Baseline	Control	+Thr
	(sec)	P1	60	48	34		35	31	33			34	180
		P2	50	43	28		39	36	32		31	43	48
		P3	43	35	27		50	49	50		29	58	32
		P4	53	41	32		39	35	39		29	70	47
		P5	54	48	36		35	32	25		27	55	38
		P6	42	36	29		37	36	26		30	29	180
		P7	44	38	30		35	27	22		28	64	60
		Fig 1	c
				ENOX				FPX				CHC
	INR		Baseline	Control	+Thr		Baseline	Control	+Thr		Baseline	Control	+Thr
		P1	1.1	1	1.1		1.1	1.1	1.5			1.1
		P2	1	1	1.1		1.1	1.1	1.4		1	1.1	1
		P3	1	1	1		1.3	1.3	2.1		1	1.1	1.1
		P4	1	1	1		1.1	1.1	2.4		1	1	1
		P5	1.2	1.2	1.3		1.3	1.3	1.3		1	1	0.9
		P6	1	1.1	1.1		1.2	1.2	1.2		1	1
		P7	1	1	1		1.2	1.1	1.2		1	1.1	1
		Fig 1	d
				ENOX				FPX				CHC
	D-Dimers		Baseline	Control	+Thr		Baseline	Control	+Thr		Baseline	Control	+Thr
	(mg/ l FEU)	P1	0.2	0.25	3.07		0.28	0.29	0.77			0.85	1.71
		P2	0.28	0.31	4.47		0.21	0.27	4.04		0.24	0.36	1.71
		P3	0.46	0.48	4		0.25	0.28	1.37		0.17	0.18	4.47
		P4	0.42	0.58	4.47		0.39	0.41	0.7		0.63	0.66	1.35
		P5	0.43	0.59	4.47		0.35	0.44	0.61		0.24	0.18	4.06
		P6	0.38	0.68	3.8		0.63	0.58	1.16		0.69		4.47
		P7	0.28	0.6	4.47		0.34	0.52	0.91		0.17	0.17	0.43

## Sheet: Fig 2
		Fig 2	a
				ENOX			FPX			CHC
	Thrombocytes			Baseline	120 min		Baseline	120 min		Baseline	120 min
	(G/l)	P1		254	241		268	244		267	219
		P2		340	306		326	325		334	196
		P3		325	299		334	323		330	178
		P4		176	158		162	45		184	142
		P5		334	280		338	313		333	3
		Fig 2	b
				ENOX			FPX			CHC
	PTT			Baseline	120 min		Baseline	120 min		Baseline	120 min
	(sec)	P1		67	58		46	41		57	56
		P2		55	43		41	40		36	44
		P3		54	41		40	33		66	36
		P4		47	38		27	34		42	49
		P5		42	32		35	30		30
		Fig 2	c
				ENOX			FPX			CHC
	INR			Baseline	120 min		Baseline	120 min		Baseline	120 min
		P1		1.1	1.1		1.2	1.2		1.1	1.1
		P2		1.1	1.1		1.3	1.2		1
		P3		1.1	1		1.2	1.2		1.1	1.2
		P4		0.9	0.9		1.1	1.3		0.9	0.9
		P5		1	1		1.2	1.2		1
		Fig 2	d
				ENOX			FPX			CHC
	D-Dimers			Baseline	120 min		Baseline	120 min		Baseline	120 min
	(mg/ l FEU)	P1		0.2	0.26		0.18	0.46		0.17	0.53
		P2		0.17	0.19		0.17	0.18		0.17	0.17
		P3		0.24	0.59		0.18	0.36		0.17	4.43
		P4		0.28	0.4					0.27	2.87
		P5		0.31	0.36		0.29	0.39		0.3	0.67

## Sheet: Fig 3
		Fig 3	a
				ENOX					FPX					CHC
		pH		P1	P2	P3	P4	P5	P1	P2	P3	P4	P5	P1	P2	P3	P4	P5
			Baseline	7.392	7.373	7.368	7.385	7.348	7.418	7.34	7.368	7.314	7.346	7.373	7.415	7.357	7.344	7.342
			30 min	7.32	7.346	7.329	7.338	7.292	7.323	7.318	7.33	7.303	7.29	7.328	7.321	7.323	7.301	7.313
			90 min	7.273	7.298	7.308	7.342	7.247	7.309	7.281	7.342	7.288	7.235	7.362	7.3	7.28	7.286	7.264
			120 min	7.265	7.305	7.29	7.298	7.261	7.279	7.264	7.282	7.279	7.216	7.484	7.255	7.251	7.352	7.263
		Base Excess		P1	P2	P3	P4	P5	P1	P2	P3	P4	P5	P1	P2	P3	P4	P5
		mmol/l	Baseline	-0.2	-1.3	-2.6	1.3	-1.5	-0.6	-0.6	-2.6		-1.4	-0.4	-0.1	-2.3	1.6	-1.4
			30 min	-1.6	-2.5	-3.9	0.4	-2.8	-1.3	-1.5	-3.1	-0.2	-2.3	-1.4	-1.7	-4	0.9	-2.5
			90 min	-3.6	-3.8	-5	1.3	-4.3	-3.8	-3.6	-5.8	1.5	-4.2	-2.4	-2.7	-5.3	1.7	-4.5
			120 min	-4.6	-5.1	-5.2	-1.7	-5.3	-3.9	-4.1	-4.9	-2.3	-5.2	-3.3	-3.7	-5.8	-1	-5.2
		Fig 3	b
				ENOX					FPX					CHC
		Lactate		P1	P2	P3	P4	P5	P1	P2	P3	P4	P5	P1	P2	P3	P4	P5
		mmol/l	Baseline	1	1	1.2	1.1	1.4	1	1	1.2	1.5	1.4	1	0.9	1.2	1.3	1.4
			30 min	1.8	1.8	1.7	1.6	2.3	1.8	1.8	1.7	2.1	2.3	1.6	1.7	2	1.8	2.4
			90 min	3.9	3.5	2.8	3.3	4.2	3.8	3.6	2.7	4	4.3	3.2	3.4	3.6	3.6	4.8
			120 min	4.3	5	3.6	4	4.9	4.5	4.4	3.5	4.9	5.2	3.8	4.6	4.6	4.3	5.4
		Glucose		P1	P2	P3	P4	P5	P1	P2	P3	P4	P5	P1	P2	P3	P4	P5
		mg/ dl	Baseline	75	91	88	88	81	78	88	88	81	82	81	90	90	82	87
			30 min	68	86	83	83	71	71	83	85	74	72	73	84	80	75	79
			90 min	49	70	70	60	49	52	65	68	49	49	58	69	65	57	57
			120 min	42	61	67	61	40	45	56	67	52	39	56	58	56	54	48

## Sheet: Fig 4
		Fig 4	a	Epinephrine
				Control			Baseline			30 min
		Closure Time		P1	P2	P3	P1	P2	P3	P1	P2	P3
		(sec)	CTRL	116	84	89
			ENOX				111	92	73	110	91	88
			FPX				97	88	89	121	123	104
		Fig 4	b	ADP
				Control			Baseline			30 min
		Closure Time		P1	P2	P3	P1	P2	P3	P1	P2	P3
		(sec)	CTRL	138	133	111
			ENOX				163	114	120	170	132	108
			FPX				141	126	100	180	125	121

## Sheet: Fig 5
		Fig 5		Median Flourescence Intensity of CD62P
			Isotype				Baseline				CTRL				ADP
			P1	P2	P3	P4	P1	P2	P3	P4	P1	P2	P3	P4	P1	P2	P3	P4
		ENOX	10	8	7	9	8	16	12	15	17	27	17	25	86	159	44	96
		FPX	10	8	7	9	8	14	15	15	15	28	21	22	108	157	44	87

## Sheet: Fig 6
		Fig 6	a									Fig 6	b
				ENOX			FPX							ENOX			FPX
	Thrombocytes		Control	LPS	LPS + Thr	Control	LPS	LPS + Thr			Leukocytes		Control	LPS	LPS + Thr	Control	LPS	LPS + Thr
	(G/l)	P1	282	271	256	272	280	247			(G/l)	P1	5.5	5.4	5.7	5.2	5.4	5.5
		P2	288	281	302	289	276	15				P2	6.8	7	7.2	7	7.2	5.5
		P3	209	220	221	211	208	2				P3	4.7	5	4.7	4.9	5	2.6
		Fig 6	c									Fig 6	d
				ENOX			FPX							ENOX			FPX
	PTT		Control	LPS	LPS + Thr	Control	LPS	LPS + Thr			INR		Control	LPS	LPS + Thr	Control	LPS	LPS + Thr
	(Sec)	P1	170	170	170	35.5	35.6	26				P1	1.4	1.4	1.4	1.2	1.2	1.3
		P2	170	170	170	32	32.3	22.6				P2	1.3	1.3	1.3	1.1	1.1	1.2
		P3	170	170	170	38.5	42.2	29				P3	1.5	1.5	1.4	1.2	1.2	1.4
		Fig 6	e									Fig 6	f
				ENOX			FPX							ENOX			FPX
	IL-8		Control	LPS	LPS + Thr	Control	LPS	LPS + Thr			MMP9		Control	LPS	LPS + Thr	Control	LPS	LPS + Thr
	(pg/ml)	P1	3.81	11.11	11.82	3.3	7.53	14.69			(ng/ml)	P1	74.0926	780.139	1030.83	289.708	1445.93	900.922
		P2	6.98	9.87	13.51	5.85	12.62	10.39				P2	0.493513	847.66	857.974	12.2638	1330.87	1224.91
		P3	5.61	10.08	14.69	5.26	17.48	15.56				P3	21.848	969.077	697.288	121.44	1050.37	959.175

## Sheet: Tab 1
		Tab 1
		CT INTEM	Baseline	ENOX	FPX		CFT INTEM	Baseline	ENOX	FPX		MCF INTEM	Baseline	ENOX	FPX
		P1	222	208			P1	58	66			P1	66	66
		P2	192	197			P2	94	97			P2	59	61
		P3	182	174			P3	93	78			P3	65	62
		P4	193	211			P4	95	149			P4	60	58
		P5	197		249		P5	89		112		P5	59		54
		P6	185		213		P6	79		62		P6	69		66
		P7	187		248		P7	79		104		P7	59		54
		CT EXTEM	Baseline	ENOX	FPX		CFT EXTEM	Baseline	ENOX	FPX		MCF EXTEM	Baseline	ENOX	FPX		AA EXTEM	Baseline	ENOX	FPX		A10 EXTEM	Baseline	ENOX	FPX
		P1	69		63		P1	70	70			P1	72	70			P1	77		76		P1	66		65
		P2	57		99		P2	89	109			P2	64	60			P2	74		69		P2	57		51
		P3	68		81		P3	76	139			P3	68	62			P3	78		64		P3	61		50
		P4	79		108		P4	117	101			P4	62	58			P4	67		71		P4	51		48
		P5	74	54			P5	110		90		P5	60		60		P5	68	72			P5	52	51
		P6	72	59			P6	67		52		P6	71		70		P6	77	81			P6	65	65
		P7	80	71			P7	89		87		P7	60		60		P7	76	73			P7	53	53

## Sheet: Suppl S3
		Fig S3	a
						+MPC		-MPC
		Thrombocytes		Baseline	MPC	ENOX	FPX	ENOX	FPX
		(G/l)	P1	245	3	224	208	188	201
			P2	287		277	285	249	275
			P3	302	2	282	290	257	269
			P4	243	1	214	217	175	209
		Fig S3	b
						+MPC		-MPC
		MMP9		Baseline	MPC	ENOX	FPX	ENOX	FPX
		(ng/ml)	P1	18.6612	670.263	300.65	490.298	71.5277	8.39924
			P2	8.39924	322.024	655.542	65.7659	68.3252	42.1872
			P3	0	278.12	20.574	14.8277	327.972	85.0242
			P4	40.2807	189.7	516.118	14.1874	275.957	12.9055

## Sheet: Suppl S4
		Fig S4	a
			ENOX					FPX
	Thrombocytes		P1	P2	P3	P4	P5	P1	P2	P3	P4	P5
	(G/l)	Control	195	187	180	186	290	234	199	227	188	274
		0.1 U/mL	185	175	159	177	283	37	205	205	21	14
		1 U/mL	48	145	18	68	198	1	10	3	5	89
		2 U/mL	1	130	8	95	217		25	1	4	4
		Fig S4	b
			ENOX					FPX
	Leukocytes		P1	P2	P3	P4	P5	P1	P2	P3	P4	P5
	(G/l)	Control	6.1	5.9	4.6	4.6	6.8	6.7	6	4.8	4.7	6.7
		0.1 U/mL	6.1	5.9	4.8	4.6	6.7	5	6.1	4.8	2.8	3.8
		1 U/mL	4.8	5.6	3.4	3.9	6.2	3.2	5	2.6	2.5	5.5
		2 U/mL	3	5.6	3.1	4	6.3		4.8	2.1	2.6	3.9
		Fig S4	c
			ENOX					FPX
	PTT		P1	P2	P3	P4	P5	P1	P2	P3	P4	P5
	(Sec)	Control	40	56	41	48	46	33	38	34	32	31
		0.1 U/mL	36	48	39	39	34	28	32	29	25	22
		1 U/mL	31	38	33	30	27	29	32	31	26	23
		2 U/mL	33	35	32	30	27		31	34	26	24
		Fig S4	d
			ENOX					FPX
	INR		P1	P2	P3	P4	P5	P1	P2	P3	P4	P5
		Control	1	1.1	1.1	1	1.1	1.1	1.2	1.2	1.1	1.2
		0.1 U/mL	1	1.1	1	1	1.1	1.1	1.2	1.2	1.1	1.1
		1 U/mL	1	1.1	1.1	0.9	1	1.2	1.4	1.5	1.2	1.1
		2 U/mL	1.2	1.1	1.1	1	1		1.3	2.1	1.3	1.3

## Sheet: Suppl S5
		Fig S5	a
				ENOX			FPX			CHC
	Leukocytes			Baseline	120 min		Baseline	120 min		Baseline	120 min
	(G/l)	P1		6.8	5.8		6.7	5.5		6.8	6.6
		P2		6.4	6.4		6.4	6.1		6.6	6
		P3		8.9	8.9		9	9		9.4	8
		P4		5.7	4.4		5.4	3.8		5.5	5.1
		P5		10.8	9.9		10.8	10		10.9	5.2
		Fig S5	b
				ENOX			FPX			CHC
	Hb			Baseline	120 min		Baseline	120 min		Baseline	120 min
	(g/dl)	P1		16.1	15.9		15.9	15.8		15.8	16.1
		P2		16.5	16.6		16.6	16.6		16.5	16.7
		P3		13.7	13.6		13.8	13.7		13.7	13.7
		P4		14.6	14.6		14.9	14.8		14.7	14.7
		P5		13.6	13.8		13.9	13.7		13.9	13.5
		Fig S5	c
				ENOX			FPX			CHC
	IL-6			Baseline	120 min		Baseline	120 min		Baseline	120 min
	(pg/ml)	P1		0	0		0	0		0	0
		P2		0	3.43		0	0		0	15.98
		P3		0	8.61		0	0		3.13	17.45
		P4		0	2.83		0	0		0	0
		P5		5.89	1.88		5.1	8.37		8.61	13.4
		Fig S5	d
				ENOX			FPX			CHC
	sMAC			Baseline	120 min		Baseline	120 min		Baseline	120 min
	(AU/ml)	P1		4.09405	28.6146		4.09405	32.8549		2.93789	16.7397
		P2		3.33449	13.7935		2.89339	41.5371		3.50109	11.3856
		P3		3.26668	6.38525		3.21407	5.67391		3.50109	10.7247
		P4		3.2742	19.7228		2.99734	19.2835		3.77635	15.6576
		P5		3.72256	11.274		3.35714	22.2324
		Fig S5	e
				ENOX			FPX			CHC
	TAT			Baseline	120 min		Baseline	120 min		Baseline	120 min
	(ng/ml)	P1		8.05	11.24		9.96	15.28		10.05	11.6
		P2		3.85	8.69		6.05	4.95		4.31	7.69
		P3		8.14	11.97		8.51	9.6		7.69	8.96
		P4		5.87	7.14		8.51	12.34		6.87	9.51
		P5		5.5	17.41		5.32	8.33		4.77	10.87

[truncated: 2 more sheets: Suppl Tab 1, Suppl Tab 2]
